# Supplementary material for: COVID-19 Pandemic and Remote Education Contributes to Improved Nutritional Behaviors and Increased Screen Time in a Polish Population-Based Sample of Primary School Adolescents: Diet and Activity of Youth during COVID-19 (DAY-19) Study
Source: Nutrients. 2021 May 11;13(5):1596. doi: 10.3390/nu13051596 (PMC8151489; doi:10.3390/nu13051596)
Supplement: Supplementary file 1 [file nutrients-13-01596-s001.zip]

Archive with 1 entries (1 files):
- nutrients-1159183-supplementary.pdf
